# Supplementary material for: Evaluation of Endobronchial Ultrasound-Guided Transbronchial Needle Aspiration (EBUS-TBNA) Samples from Advanced Non-Small Cell Lung Cancer for Whole Genome, Whole Exome and Comprehensive Panel Sequencing
Source: Cancers (Basel). 2024 Feb 15;16(4):785. doi: 10.3390/cancers16040785 (PMC10887389; doi:10.3390/cancers16040785)
Supplement: Supplementary file 1 [file cancers-16-00785-s001.zip › Table_S1.xlsx]

## Sheet: FF_WGS_WES_TSO_Coverage_Summary
Table S1. Read Depth across the 3 sequencing platforms
Patient		Whole Genome Coverage	Whole Genome Coverage		Exome Coverage			TSO500 Coverage			Total # - Total on target reads (Count) / LSL Guideline = 9,000,000
	ID	Sequencing	Tumour	Normal	Sequencing	Tumour	Normal	DNA MEC	DNA PE50x	RNA Total #	MEC – Median Exon Coverage (Count) / LSL Guidline = 150
A	D03_19_038	Illumina	66.01	46.89	Illumina	231.38	111.47	1377	99.5	28154830	PE50x – PCT Exon 50x (%) / LSL Guidline = 90
B	D02_20_089	BGI	64.06	23.73	Illumina	239.32	115.35	1122	99.5	22940283
C	D02_19_033	Illumina	61.05	35.49	Illumina	223.21	120.64	1633	99.6	23044858
D	D01_19_011	Illumina	61.72	36.97	Illumina	157.44	184.19	1467	99.7	16536223
E	D04_21_007	BGI	63.51	24.62	Illumina	225.6	120.58	1183	99.6	21828382
F	D04_20_072	Illumina	61.64	43.58	Illumina	419.98	228.76	762	99.1	25681516
G	D03_21_015	BGI	70.69	30.04	Illumina	244.68	140.02	1463	99.6	22680498
H	D02_19_034	Illumina	62.14	36.1	Illumina	194.28	109.28	1531	99.5	26466250
I	D01_21_042	BGI	52.34	24.47	Illumina	265.51	134.56	1396	99.6	20447744
J	D01_21_039	BGI	47.15	23.71	Illumina	228.16	116.76	1415	99.7	21655565
K	D01_21_036	BGI	64.51	25.12	Illumina	215.89	133.15	1469	99.7	18440918
L	D01_20_024	Illumina	60.99	35.23	Illumina	205.78	102.67	1625	99.5	26689133
M	D05_21_028	BGI	80.72	96.49	Illumina	248.97	115.87	1411	99.6	22271906
N	D04_20_088	BGI	63.41	36.45	Illumina	267.78	132.76	1446	99.6	26643793
O	D04_20_060	Illumina	65.19	33.39	Illumina	124.7	119.54	1084	99.7	NA
P	D03_21_016	BGI	47.81	22.94	Illumina	225.76	118.61	1225	99.6	22708705
Q	D01_20_085	BGI	75.66	40.25	Illumina	249.07	128.26	1352	99.6	20933927
R	D05_21_022	BGI	88.68	43.62	Illumina	227.02	119.95	1447	99.6	26302984
S	D05_20_076	BGI	88.71	42.74	Illumina	221.4	118.37	1487	99.7	22513057
T	D01_20_057	BGI	84.84	42.45	Illumina	224.55	122.21	1404	99.7	14702314
U	D01_20_047	Illumina	70.6	33.55	Illumina	454.51	233.45	1417	99.6	27293778
V	D01_20_020	Illumina	73.61	29.33	Illumina	192.41	116.87	1734	99.4	26235249
W	D01_18_009	BGI	72.9	38.09	Illumina	234.61	127.41	1197	91.2	NA
X	D04_20_066	Illumina	66.07	33.99	Illumina	129.72	140.19	1481	99.7	22876936
Y	D02_20_039	Illumina	63.9	32.38	Illumina	156.78	146.38	1096	99.6	23910576
Z	D02_20_008	Illumina	60.08	35.84	Illumina	187	104.63	1399	99.6	28192412
AA	D04_21_010	BGI	78.76	39.7	Illumina	217.63	102.17	1498	99.6	25279297
AB	D01_21_031	BGI	65.69	30.92	Illumina	187.59	112.27	1511	99.6	18518043
AC	D01_20_067	BGI	62.06	27.79	Illumina	223.73	119.95	1439	99.5	18782659
AD	D06_21_006	BGI	96.7	85.82	Illumina	258.62	124.53	1292	99.5	NA
AE	D04_21_023	BGI	57.1	20.99	Illumina	237.88	106.8	1100	97.5	25730782
AF	D04_20_061	Illumina	67.22	32.14	Illumina	201.07	105.92	1564	99.3	25784224
AG	D02_19_072	Illumina	59.82	31.89	Illumina	194.34	99.16	1271	99.2	25948572
AH	D01_20_023	Illumina	89.33	33.59	Illumina	195.91	100.18	1581	99.5	24522044
AI	D01_19_043	Illumina	72.24	38.13	Illumina	211.03	111.64	1367	99.4	27427531
AJ	D01_18_038	Illumina	75.53	27.59	Illumina	188.54	124.29	856	99.5	Failed
AK	D04_21_024	BGI	45.91	24.38	Illumina	249	110.94	1081	99.6	23308150
AL	D04_20_055	Illumina	64.99	26.38	Illumina	197.58	118.29	1275	99.6	24797364
AM	D01_20_056	Illumina	66.78	32.52	Illumina	135.44	148.5	1454	99.6	16072314
AN	D01_19_013	BGI	63.26	70.33	Illumina	202.71	111.78	1543	99.6	24017617
AO	D01_18_034	NA	NA	NA	NA	NA	NA	1447	99.6	20209224
AP	D01_20_027	NA	NA	NA	NA	NA	NA	1317	99.5	19423049
AQ	D01_21_090	NA	NA	NA	NA	NA	NA	1650	99.6	22946351
AR	D03_19_063	NA	NA	NA	NA	NA	NA	1361	99.6	24035575
AS	D04_20_070	NA	NA	NA	NA	NA	NA	1302	99.5	25623399
AT	D05_21_020	NA	NA	NA	NA	NA	NA	1085	99.5	21962593
AU	D01_20_018	NA	NA	NA	NA	NA	NA	1333	99.6	26639360
		average	67.5845	36.7408		222.414	126.459	1361.38	99.295	2.3315e+07
		max	96.7	96.49		454.51	233.45	1734	99.7	28192412
		min	45.91	20.99		124.7	99.16	762	91.2	14702314
