# Supplementary material for: Evaluation of Endobronchial Ultrasound-Guided Transbronchial Needle Aspiration (EBUS-TBNA) Samples from Advanced Non-Small Cell Lung Cancer for Whole Genome, Whole Exome and Comprehensive Panel Sequencing
Source: Cancers (Basel). 2024 Feb 15;16(4):785. doi: 10.3390/cancers16040785 (PMC10887389; doi:10.3390/cancers16040785)
Supplement: Supplementary file 1 [file cancers-16-00785-s001.zip › Table_S2.xlsx]

## Sheet: NSCLC
Table S2. Tumour content and DNA and RNA yield of 220 NSCLC samples acquired by EBUS-TBNA (NA= data not available)
Sequenced Patients (Figures)	IDs	Tissue sampled	location	Sample Label	Qubit (DNA)	NanoDrop	260/280	260/230	DNA Yield	RNA Yield	DNA integrity	RNA Integrity	SNP Arrays	Tumour content		WGS	EXOME	TSO
	D03_20_032	Node	7	No tissue in the pot					Insufficient material				NA		NSCLC
	D02_20_078	Node	4R	No tissue in the pot					Insufficient material				NA		NSCLC
	D03_20_030	Node	7	No tissue in the pot					Insufficient material				NA		Adenocarcinoma
	D02_20_038	Node	7	No tissue in the pot					Insufficient material				NA		Adenocarcinoma
	D03_20_054	Node	11rs	No tissue in the pot					Insufficient material				NA		Adenocarcinoma
	D02_20_062	Node	4R	No tissue in the pot					Insufficient material				NA		Adenocarcinoma
	D03_20_086	Node	11L	No tissue in the pot					Insufficient material				NA		Squamous cell carcinoma
	D01_18_001	Node	7	938377431	Too low				0	DNA only	NA		NA	NA	NSCLC
	D02_20_005	Node	7	3300168	too low	too low	too low	too low	0	too low	NA	NA	NA	NA	NSCLC
	D01_19_012	Node	4L	3300129	too low	too low	too low	too low	0	too low	NA	NA	NA	NA	NSCLC
	D02_19_066	Node	11R	3300135	0.198	too low	too low	too low	0.0198	too low	NA	3.3	NA	NA	Adenocarcinoma
	D03_21_019	Node	7	3300261	0.244	2.1	2.51	0.05	0.0244	1.536	NA	NA	NA	NA	NSCLC
	D05_21_052	Node	3	3300298	0.364	27.5	1.56	0.45	0.0364	0.0612	NA	NA	NA	NA	NSCLC
	D02_21_062	Node	4l	3300363	0.736	1.9	1.9	0.18	0.0736	1.2	NA	NA	NA	NA	Adenocarcinoma
	D02_19_015	Node	11r	3300081	0.76	7.6	1.35	0.32	0.076	0.2	NA	NA	NA	NA	Adenocarcinoma
	D03_19_079	Node	4L	3300156	0.964	1.1	_3.14	0.08	0.0964	0.008	NA	5.2	NA	NA	Adenocarcinoma
	D03_20_004	Node	7	3300167	0.65	too low	too low	too low	0.13	0.1376	NA	6.7	NA	NA	Adenocarcinoma
	D03_19_083	Node	7	3300159	1.34	1.1	_2.3	0.1	0.134	0.028	NA	6.9	NA	NA	NSCLC
	D02_19_084	Node	7	3300160	1.45	2.3	_4.7	0.15	0.145	0.0048	NA	4.3	NA	NA	NSCLC
	D05_21_009	Node	11l	3300253	1.54	27.3	1.58	0.46	0.154	0.092	NA	NA	NA	NA	Adenocarcinoma
	D03_19_080	11rs contiguous with tumour mass	11r	3300157	0.47	too low	too low	too low	0.188	0.2496	NA	1.7	NA	NA	NSCLC
	D02_20_006	Node	11R	3300169	1.19	1	_2.85	0.09	0.238	0.0064	NA	2.6	NA	NA	Adenocarcinoma
	D02_20_053	Node	10L	3300304	2.5	34.1	1.53	0.37	0.25	0.488	8.6	NA	NA	NA	NSCLC
	D05_21_137	Node	4r	3300393	2.58	34	2	1	0.258	too low	6.7	N/A	NA	NA	Adenocarcinoma
	D02_20_048	Node	7	3300208	2.74	5.4	1.92	0.4	0.274	0.944	5.6	2.6	NA	NA	Adenocarcinoma
	D06_20_069	11L contiguous with tumour mass	11l	3300235	3.4	3.1	5.47	0.04	0.34	0.364	6.8	1.9	NA	NA	Adenocarcinoma
	D01_18_033	Node	7	D01_18_033_T	4.34	4.35	1.97	0.42	0.434	too low	5	1.3	Yes	54	Adenocarcinoma
	D02_19_051	Node	4r	3300123	4.48	6	2.28	0.49	0.448	0.132	7.8	2.2	Yes	13	Squamous cell carcinoma
	D01_19_059	Node	7	3300142	2.32	too low	too low	too low	0.464	0.46	NA	NA	Yes	69	Squamous cell carcinoma
	D03_19_036	Node	7	3300117	4.78	6.1	2.37	4.32	0.478	0.156	7.2	4.9	Yes	66	NSCLC
	D03_19_030	Node	7	3300097	too low	2.55	2.429	0.165	0.51	0.1184	7.4	4.8	Yes	13	NSCLC
	D05_22_035	Node	7	3300438	5.2	12.6	1.5	0.16	0.52	0.388	NA	NA	Yes	34	Adenocarcinoma
	D03_19_041	Node	4R	3300102	5.6	7.5	4.13	0.25	0.56	0.092	8.2	3	Yes	88	NSCLC
	D02_20_007	Node	7	3300170	5.88	5.45	2.86	0.49	0.588	0.188	8.4	7.1	NA	NA	Squamous cell carcinoma	did not run the blood
	D01_19_003	Node	7	3300065	6	12.9	2.04	0.05	0.6	0.18	6.4	4.2	Yes	31	NSCLC
	D02_19_014	Node	7	3300079	6.1	51.7	0.89	0.51	0.61	2.54	8.2	NA	Yes	11	Adenocarcinoma
	D03_19_064	Node	7	3300133	3.06	2.9	_29	0.14	0.612	NA	6.5	3.8	Yes	70	NSCLC
	D01_18_036	Node	4R	3300046	6.5	7.5	1.96	0.31	0.65	0.792	7.7	3.7	Yes	12	Adenocarcinoma
	D01_20_017	11rs contiguous with tumour mass	11rs	3300186	3.32	2.75	2.92	0.276	0.664	0.1	8.1	8	Yes	14	Adenocarcinoma
	D01_19_071	Node	11S	3300148	3.7	3.3	4.7	0.14	0.74	0.728	8.2	6	Yes	51	Adenocarcinoma
	D01_20_050	Node	7	3300227	2.5	1.4	1.51	_0.03	0.75	0.204	4.5	1.6	Yes	57	NSCLC
	D03_21_030	4L contiguous with tumour mass	4l	3300302	8	37.9	1.6	0.51	0.8	0.192	8.4	NA	Yes	62	Adenocarcinoma
	D02_19_032	Node	4r	3300104	4.26	5.4	2.11	0.284	0.852	0.4384	7.5	5.3	Yes	15	Squamous cell carcinoma
	D01_21_087	11L contiguous with tumour mass	11L	3300339	3	6.2	1.84	0.35	0.9	0.048	5	NA	Yes	25	Adenocarcinoma
	D01_21_085	primary mass only	-	3300337	3	5.2	2.01	0.24	0.9	0.456	7.8	NA	Yes	27	Adenocarcinoma
	D07_21_133	NA	NA	3300392	9.1	17	2	1	0.91	0.7	8.1	3.6	Yes	64	Squamous cell carcinoma
	D01_18_003	Node	7	938377574	9.18	NA	NA	NA	0.918	DNA only	6.2	NA	NA	NA	Squamous cell carcinoma
	D03_19_026	Node	4R	3300091	9.5	13.6	1.78	0.72	0.95	0.04	NA	1	Yes	87	Squamous cell carcinoma
	D02_19_016	Node	11r	3300080	70	113.5	1.61	0.45	21	11.04	8.9	5.1	Yes	11	NSCLC
	D01_19_047	Node	12R	3300114	8.8	10.47	2.5	0.17	4.4	0.304	7	6.1	Yes	12	Adenocarcinoma
	D01_18_037	Node	4L	3300047	49.2	60.5	1.9	1.89	4.92	0.846	6.7	5.1	Yes	12	Squamous cell carcinoma
	D01_19_019	Node	11L	3300084	22.4	30.9	1.91	0.88	6.72	0.588	7.8	NA	Yes	12	NSCLC
	D01_19_046	Node	4R	3300111	17	18.6	1.59	1.72	6.8	0.4	8.2	7.6	Yes	12	Adenocarcinoma
	D01_18_039	Node	7	3300049	37.8	47.8	1.9	1.18	7.56	1.644	6.7	5.6	Yes	12	Adenocarcinoma
AQ	D01_21_090	Node	11RI	3300340	34	50.6	1.91	1.21	10.2	19.752	8.4	NA	Yes	12	Adenocarcinoma			TSO
	D01_20_019	Node	4L	3300187	6.64	8.2	1.82	0.46	1.992	0.876	7.8	6.1	Yes	13	NSCLC
	D01_19_018	Node	4R	3300083	15.3	18.3	1.72	0.79	6.12	0.07	8	NA	Yes	13	Squamous cell carcinoma
	D01_19_081	Node	11S	3300136	69.2	73.5	1.98	1.85	20.76	8.736	7.7	2.7	Yes	13	Adenocarcinoma
	D01_21_004	4r contiguous with tumour mass	4r	3300266	108	140.5	1.87	1.97	32.4	11.532	7.9	NA	Yes	13	NSCLC
	D01_19_060	Node	7	3300131	7.2	8.2	2.92	0.62	2.16	0.264	8.3	6.1	Yes	14	NSCLC
	D03_19_057	Node	7	3300130	12.1	14.65	2.34	0.94	2.42	0.976	8.1	2.7	Yes	14	NSCLC
	D01_21_021	4r contiguous with tumour mass	4r	3300282	24	26.7	2.06	1.46	7.2	too low	8.8	NA	Yes	14	Adenocarcinoma
	D01_19_077	4r contiguous with tumour mass	4r	3300153	15.1	18.1	2.12	0.94	3.02	0.592	8	3.6	Yes	15	NSCLC
	D01_21_086	primary mass only	-	3300338	24	34.1	1.89	0.49	7.2	0.828	1.8	NA	Yes	15	Squamous cell carcinoma
	D02_19_008	Node	7	3300074	16.5	24.3	1.93	0.68	13.2	4.256	7.9	4.3	Yes	15	Adenocarcinoma
	D01_21_125	Node	11L	3300378	3.74	5	2	0	1.122	0.12	7.2	NA	Yes	16	Adenocarcinoma
	D02_20_058	Node	11L	3300211	34	48.2	1.88	0.53	3.4	0.096	5.5	3	Yes	16	Adenocarcinoma
	D05_21_093	Node	7	3300350	20	28.3	1.92	0.67	4	2.6	7.8	NA	Yes	16	Adenocarcinoma
	D01_20_082	Node	11RS	3300242	20	27.1	1.88	0.94	6	1.092	6.6	NA	Yes	16	NSCLC
	D03_20_003	Node	11RS	3300166	23.8	25.9	2.05	1.12	7.14	0.816	8.4	1.9	Yes	16	NSCLC
	D01_21_077	Node	7	3300331	135	197.5	1.89	1.88	40.5	1.116	7.4	NA	Yes	16	Adenocarcinoma
	D01_18_007	Node	4R	938375138	122	NA	NA	NA	4.8	DNA only	7.4	NA	Yes	17	NSCLC
	D03_19_056	Node	7	3300127	25.6	27.5	1.82	0.92	10.24	0.571	7.7	3.5	Yes	17	Squamous cell carcinoma
	D01_21_113	Node	7	3300371	82.6	101.7	1.88	1.56	16.52	0.72	1.7	5	Yes	17	Squamous cell carcinoma
	D01_18_004	Node	4R	938377690	278	NA	NA	NA	27.8	DNA only	6.5	NA	Yes	17	Adenocarcinoma
	D01_21_035	right lower lobe mass	-	3300284	478	643	1.88	2.34	143.4	0.456	6.5	NA	Yes	17	Squamous cell carcinoma
	D03_20_040	7 contiguous with tumour mass	7	3300205	10	20.1	1.85	0.4	1	0.232	8.1	5.5	Yes	18	Adenocarcinoma
	D03_19_070	Node	4l	3300147	6.3	5.4	2.7	0.58	1.89	1.14	8.9	5.5	Yes	18	NSCLC
	D03_19_044	Node	7	3300115	9.7	9.5	2.2	_5.23	3.88	1.04	7.4	8.2	Yes	18	Adenocarcinoma
	D03_20_052	Node	10r	3300209	11.5	16	1.84	0.66	4.6	1.184	8.3	3	Yes	18	Adenocarcinoma
	D01_20_051	Node	7	3300228	31	38.4	1.99	1.56	9.3	4.5	8	4.2	Yes	18	NSCLC
	D01_21_112	4rcontiguous	4r	3300370	43.8	56.4	1.81	0.1	13.14	0.24	2.3	NA	Yes	18	Squamous cell carcinoma
	D05_20_075	Node	11r	3300237	91	111.7	1.89	1.79	27.3	8.364	8.2	NA	Yes	18	Adenocarcinoma
	D01_20_087	Node	4R	3300262	360	425.7	1.89	2.5	108	0.708	3.5	NA	Yes	18	NSCLC
	D01_22_029	Node	7	3300432	382	281.2	1.89	1.97	114.6	17.4	9	3.3	Yes	18	NSCLC
	D01_21_105	12R contiguous with tumour mass	12R	3300360	8.5	11.3	1.89	0.21	2.55	0.48	8.2	NA	Yes	19	NSCLC
	D05_20_074	Node	11R	3300236	22	31.1	1.87	1.06	6.6	10.71	8.9	NA	Yes	19	NSCLC
	D02_21_068	Node	4R	3300325	167.8	211	1.87	1.61	50.34	4.944	6.5	NA	Yes	19	Adenocarcinoma
	D01_20_083	Node	7	3300243	458	489.1	1.88	1	137.4	45.2	7.1	NA	Yes	19	NSCLC
	D01_19_006	4L contiguous with tumour mass	4l	3300094	38.8	45.55	1.906	0.229	3.88	0.748	7.8	3.5	Yes	20	NSCLC
	D01_21_107	Node	7	3300361	23.2	30.3	1.89	0.82	6.96	0.12	6.9	NA	Yes	20	Adenocarcinoma
	D01_21_098	Node	4R	3300354	18	24.3	1.89	0.54	5.4	3.768	7	NA	Yes	21	NSCLC
	D05_21_060	10l contiguous with tumour mass	10l	3300333	46	65	1.87	1.14	18.4	13.424	5.8	NA	Yes	21	NSCLC
	D04_20_080	Node	4r	3300250	65	79.2	1.91	0.34	26	0.928	6.3	NA	Yes	21	Squamous cell carcinoma
	D01_22_030	rml mass	-	3300433	422	356.8	1.89	2.1	126.6	15.2	9.1	6.5	Yes	21	Adenocarcinoma
AS	D04_20_070	Node	10r	3300233	13	16.7	2.26	1.13	6.5	17.84	7.3	2.7	Yes	22	Adenocarcinoma			TSO
	D05_22_026	Node	4l	3300428	4.6	7.9	1.86	0.34	1.38	0.48	8.5	NA	Yes	23	NSCLC
	D05_21_147	Node	7	3300403	13.6	18.5	1.95	0.76	5.44	3.3	8.7	6.7	Yes	23	Adenocarcinoma
	D01_22_031	Node	7r	3300434	36.2	40.3	1.86	0.99	10.86	3.2	8	2.3	Yes	23	Adenocarcinoma
	D01_21_145	11R imerging with tumour mass	11r	3300405	43.2	52.9	0	0	12.96	0.72	5.8	3.2	Yes	23	Squamous cell carcinoma
	D06_21_076	Node	11rs	3300343	5	6.1	2.23	0.26	1	0.192	7.8	NA	Yes	24	Adenocarcinoma
	D01_21_092	Node	4L	3300341	4	6.5	2.14	0.34	1.2	2.1	8.3	NA	Yes	24	Adenocarcinoma
	D01_19_049	Node	11L	3300120	14.4	17.4	1.83	0.26	2.88	1.048	7.4	4.2	Yes	26	NSCLC
	D05_22_018	Node	4r	3300419	42.6	81.6	1.84	0.95	12.78	3.4	8	4.1	Yes	26	Squamous cell carcinoma
AR	D03_19_063	Node	7	3300132	35.2	18.6	2.41	1.16	7.04	too low	6.3	3	Yes	27	Adenocarcinoma			TSO
	D01_21_061	11r contiguous with tumour mass	11r	3300313	126	165	1.89	1.73	37.8	5.448	6.2	NA	Yes	27	Squamous cell carcinoma
AP	D01_20_027	Node	4R	3300213	122	154.2	1.88	1.94	46.26	28.392	9	NA	Yes	27	Adenocarcinoma			TSO
AO	D01_18_034	11s contiguous with tumour mass	11s	D01_18_034_T	35.4	42.35	1.88	1.32	3.54	0.166	3.5	1.7	Yes	28	Adenocarcinoma			TSO
AT	D05_21_020	Node	4r	3300272	55	73	1.91	1.58	16.5	4.08	8.5	6.6	Yes	29	Adenocarcinoma			TSO
AU	D01_20_018	Node	11r	3300200	88	112.2	1.87	1.94	17.6	1.3	8.8	NA	Yes	29	Squamous cell carcinoma			TSO
	D01_21_072	11L contiguous with tumour mass	11l	3300327	654	920.8	1.86	2.1	196.2	4.98	6	NA	Yes	29	Squamous cell carcinoma
	D04_22_033	Node	7	3300436	3.8	11.5	1.46	0.26	1.14	0.98	NA	NA	Yes	30	Adenocarcinoma
AA	D04_21_010	Node	10r	3300254	42	60.7	1.87	1.24	12.6	7.68	8.7	6.7	Yes	30	NSCLC	BGI	Agilent/Illumina	TSO
	D01_21_095	lul mass	-	3300342	104	145.7	1.88	0.92	31.2	0.24	NA	NA	Yes	30	Adenocarcinoma
R	D05_21_022	Node	7	3300273	20	34.8	1.95	1.21	8	5.344	8.7	3.5	Yes	31	Adenocarcinoma	BGI	Agilent/Illumina	TSO
AB	D01_21_031	primary mass only	-	3300283	46	57.2	1.92	1.52	13.8	0.336	6	NA	Yes	31	NSCLC	BGI	Agilent/Illumina	TSO
T	D01_20_057	Node	4L	3300230	35	52.6	1.88	1.12	10.5	4.296	6.1	1	Yes	32	Adenocarcinoma	BGI	Agilent/Illumina	TSO
AC	D01_20_067	11ri contiguous with tumour mass	11ri	3300231	64	75	1.91	0.38	19.2	4.992	7.6	1	Yes	34	NSCLC	BGI	Agilent/Illumina	TSO
AN	D01_19_013	Node	4R	3300078	52	57.3	1.91	1.4	15.6	1.194	6	4.8	Yes	35	Squamous cell carcinoma	BGI	Agilent/Illumina	TSO
	D01_21_100	Node	7	3300355	30.6	42.3	1.88	0.74	9.18	15.7	8.6	6.7	Yes	36	Squamous cell carcinoma
S	D05_20_076	Node	7	3300238	16	20.6	1.9	0.76	4.8	1.512	6.5	4.3	Yes	38	Adenocarcinoma	BGI	Agilent/Illumina	TSO
	D01_19_002	Node	7	3300064	86.4	99.1	1.92	1.98	8.64	3.5	7.9	5	Yes	40	Adenocarcinoma
	D01_19_062	Node	11S	3300144	20.2	21.1	2.4	0.28	9.54	0.2592	8	5.3	Yes	40	Adenocarcinoma
X	D04_20_066	Node	4r	3300232	40	48	1.96	2.07	12	2.736	7.4	2.5	Yes	40	NSCLC	BGI	Agilent/Illumina	TSO
	D01_21_038	primary mass only	-	3300287	8	11.7	1.89	0.42	2.4	0.936	3.7	1	Yes	41	Squamous cell carcinoma
	D01_21_067	Node	11L	3300318	89	122.8	1.89	1.1	26.7	6.204	5.7	5.5	Yes	41	NSCLC
	D04_21_069	11L contiguous with tumour mass	11l	3300326	40.6	62.1	1.85	0.67	12.18	8.04	7.2	6.3	Yes	42	NSCLC
	D05_21_094	Node	7	3300351	49	66.6	1.89	0.82	9.8	5.408	6.5	5.1	Yes	43	Squamous cell carcinoma
AK	D04_21_024	Node	4r	3300274	10	16.3	1.83	0.39	3	0.144	8.1	NA	Yes	45	Squamous cell carcinoma	BGI	Agilent/Illumina	TSO
	D01_21_084	Node	7	3300336	109	145.7	1.88	1.81	32.7	14.172	7.7	6.5	Yes	45	Adenocarcinoma
	D01_21_097	4r contiguous with tumour mass	4r	3300353	131	144.5	1.88	1.78	39.3	0.144	6.4	NA	Yes	46	Squamous cell carcinoma
	D05_21_146	Node	7	3300402	23.8	28.9	1.94	0.87	11.9	12.6	7.6	6	Yes	47	NSCLC
Q	D01_20_085	Node	11ri	3300246	133	163	1.87	1.02	39.9	18.924	6.7	4.1	Yes	48	Adenocarcinoma	BGI	Agilent/Illumina	TSO
	D01_18_024	Node	4R	D01_18_024_T	1944	NA	NA	NA	180	DNA only	2		Yes	48	Squamous cell carcinoma
	D05_22_022	Node	7	3300425	13.7	20.4	1.87	1.02	2.74	1.5	8.6	6.3	Yes	49	Adenocarcinoma
Y	D02_20_039	Node	7	3300204	30	40.5	1.89	0.19	6	1.768	5.8	4.4	Yes	49	NSCLC	Illumina	Agilent/Illumina	TSO
O	D04_20_060	Node	11l	3300198	466	45	1.85	1.26	186.4	1.504	6.7	5.5	Yes	49	Adenocarcinoma	Illumina	Agilent/Illumina	TSO
M	D05_21_028	Node	10L	3300276	50	78.3	1.94	1.12	20	17.136	8.5	3.9	Yes	51	Adenocarcinoma	Illumina	Agilent/Illumina	TSO
	D01_21_014	Node	10R	3300268	234	279.7	1.88	2.08	70.2	5.016	1.4	NA	Yes	52	NSCLC
	D01_20_013	11rs contiguous with tumour mass	11rs	3300175	5.1	5.4	2.59	0.48	1.02	0.528	5.8	4.3	Yes	53	Squamous cell carcinoma
	D01_21_117	Node	4R	3300372	10.6	14.4	1.9	0.2	2.12	4.896	7.6	4.4	Yes	53	NSCLC
	D04_21_055	Node	4r	3300315	79	103	1.88	1.63	23.7	4.152	6.5	7.1	Yes	53	Squamous cell carcinoma
	D03_20_029	Node	7	3300202	9	13.5	1.98	0.51	1.8	0.392	7.8	5.5	Yes	54	NSCLC
P	D03_21_016	4l contiguous with tumour mass	4l	3300260	9	14.1	1.9	0.58	4.5	2.26	8.7	7.8	Yes	54	Adenocarcinoma	BGI	Agilent/Illumina	TSO
	D05_21_059	4r contiguous with tumour mass	4r	3300321	30.2	42.7	1.91	0.82	12.08	3.776	7.6	6.2	Yes	55	Adenocarcinoma
	D05_21_049	Node	4R	3300296	45.4	45.7	1.86	0.71	22.7	9.08	NA	3.1	Yes	56	Squamous cell carcinoma
N	D04_20_088	Node	7	3300248	9	13.1	1.85	1.15	5.4	5.304	8.5	5.6	Yes	57	Adenocarcinoma	BGI	Agilent/Illumina	TSO
AL	D04_20_055	Node	4R	3300197	80	94.4	1.87	1.33	24	3.024	6.9	5.8	Yes	57	Squamous cell carcinoma	Illumina	Agilent/Illumina	TSO
Z	D02_20_008	Node	11R	3300171	41	51.8	2	1.5	8.2	2.064	7.6	2.1	Yes	58	NSCLC	Illumina	Agilent/Illumina	TSO
	D05_22_001	Node	7	3300409	131.2	159.4	0	0	52.48	38.7	8.6	7.1	Yes	58	Adenocarcinoma
	D06_22_012	Node	7	3300415	41.4	41.5	2.04	0.44	12.42	1.1	6.1	4	Yes	59	Squamous cell carcinoma
AM	D01_20_056	4r contiguous with tumour mass	4r	3300229	121	138.9	1.9	1.9	36.3	6.864	6	1	Yes	59	Squamous cell carcinoma	Illumina	Agilent/Illumina	TSO
H	D02_19_034	Node	11R	3300106	14.4	16.1	1.96	0.578	2.88	0.4736	8.1	2.7	Yes	60	Adenocarcinoma	Illumina	Agilent/Illumina	TSO
	D01_22_021	Node	4R	3300424	202	232.6	1.88	1.7	80.8	5.7	8.1	3.1	Yes	60	Adenocarcinoma
	D01_18_025	Node	7	D01_18_025_T	732	NA	NA	NA	18	DNA only	6.2	NA	Yes	61	Adenocarcinoma
	D01_20_044	Node	11R	3300223	14.9	20.8	1.88	0.63	4.47	3.456	6.9	2	Yes	62	Squamous cell carcinoma
	D05_22_005	Node	7	3300408	41.8	53.4	0	0	12.54	11.4	8.4	2.7	Yes	62	Squamous cell carcinoma
	D01_20_084	Node	4R	3300245	200	243.2	1.87	1.69	60	0.528	3	NA	Yes	63	Squamous cell carcinoma
	D04_21_056	11r contiguous with tumour mass	11r	3300319	59.4	87.2	1.89	1.45	5.94	0.116	6.3	NA	Yes	64	Squamous cell carcinoma
	D04_21_128	Node	4r	3300387	12	21	2	1	2.4	0.64	6.4	NA	Yes	65	Adenocarcinoma
	D01_18_030	Node	7	D01_18_030_T	32	34.4	1.88	0.32	3.2	1.026	2.5	3.6	Yes	67	Adenocarcinoma
	D05_22_003	11r contiguous with tumour mass	11r	3300410	12.9	15.5	0	0	5.16	0.64	8.4	4.7	Yes	67	Squamous cell carcinoma
K	D01_21_036	lung mass	-	3300285	18	26.8	1.93	0.83	5.4	1.8	8.9	4.8	Yes	67	Adenocarcinoma	BGI	Agilent/Illumina	TSO
	D04_21_102	4L contiguous with tumour mass	4l	3300357	59.8	79.8	1.88	1.03	17.94	2.6	6.4	4.2	Yes	68	Squamous cell carcinoma
	D04_21_119	Node	7	3300376	23.6	33.1	1.85	1.15	7.08	0.528	8.1	3.2	Yes	69	Adenocarcinoma
	D04_22_032	11L contiguous with tumour mass	11l	3300435	34.2	48.4	1.92	0.71	10.26	8.1	8.4	8	Yes	69	Adenocarcinoma
	D03_19_068	10r contiguous with tumour mass	10r	3300146	14.3	17	2.23	1.03	2.86	2.08	8.7	5.6	Yes	70	Adenocarcinoma
L	D01_20_024	11L contiguous with tumour mass	11l	3300191	21.1	22.8	1.9	0.89	6.33	2.436	8.1	5.6	Yes	70	Adenocarcinoma	Illumina	Agilent/Illumina	TSO
	D01_18_006	Node	4R	938377857	548	NA	NA	NA	21.9	DNA only	5.6	NA	Yes	70	Squamous cell carcinoma
	D05_20_068	Node	7	3300270	27	31.2	1.92	1.42	2.7	2.64	7.8	2.8	Yes	71	NSCLC
	D04_21_089	Node	4L	3300364	39.8	62.7	1.84	1.5	3.98	0.2	6.4	NA	Yes	71	NSCLC
F	D04_20_072	7 contiguous with tumour mass	7	3300234	60	75.9	1.91	1.29	18	8.508	7.2	3	Yes	71	Adenocarcinoma	Illumina	Agilent/Illumina	TSO
	D01_19_052	Node	7	3300122	7.85	14.3	1.83	0.22	3.14	0.568	7.3	4.8	Yes	72	Squamous cell carcinoma
G	D03_21_015	Node	11rs	3300259	18	26.2	1.94	1.08	3.6	0.568	5.9	1	Yes	72	Adenocarcinoma	BGI	Agilent/Illumina	TSO
	D03_19_035	Node	4r	3300107	11	13.85	1.97	0.297	2.2	0.5248	6.8	3.9	Yes	73	Squamous cell carcinoma
	D01_19_001	Node	7	3300050	83	97.3	1.88	1.94	8.3	4.9	2.2	NA	Yes	73	Squamous cell carcinoma
	D04_21_118	Node	4r	3300375	61.4	71.9	1.9	1.02	12.28	4.88	8.7	7.1	Yes	74	Adenocarcinoma
J	D01_21_039	Node	11RS	3300288	24	30.5	1.92	0.39	7.2	4.884	7.9	6	Yes	75	Adenocarcinoma	BGI	Agilent/Illumina	TSO
	D04_21_033	Node	4l	3300278	19	29.5	2.01	0.97	7.6	6.832	7.4	7	Yes	75	Squamous cell carcinoma
	D01_19_050	11rs contiguous with tumour mass	11rs	3300121	43.7	65.2	1.89	0.21	8.74	0.68	7.5	3.3	Yes	76	NSCLC
I	D01_21_042	Node	11L	3300289	42	53.1	1.85	1.36	12.6	9.708	6.1	4.9	Yes	76	Adenocarcinoma	BGI	Agilent/Illumina	TSO
	D07_21_139	NA	NA	3300397	73.8	76	2	2	14.76	8.6	8.7	NA	Yes	77	NSCLC
E	D04_21_007	Node	12r	3300271	30	54.3	1.93	1.6	3	1.516	8.2	5.2	Yes	78	Adenocarcinoma	BGI	Agilent/Illumina	TSO
	D01_21_129	3p Node merging with mass	3p	3300381	23.2	32	2	0	6.96	8	8.2	4.8	Yes	79	Adenocarcinoma
	D04_21_078	Node	4l	3300344	59	78.4	1.89	1.56	11.8	3.88	7.9	3.2	Yes	79	Adenocarcinoma
	D01_21_070	Node	4L	3300324	20.8	31	1.85	0.78	6.24	1.068	5.5	1.9	Yes	80	Squamous cell carcinoma
	D01_20_028	Node	11L	3300214	71	94.3	1.86	1.58	28.29	0.492	5.3	1.1	Yes	81	Squamous cell carcinoma
	D04_21_082	Node	7	3300346	125	160.5	1.9	1.67	50	16.4	8.4	2.4	Yes	81	Adenocarcinoma
	D01_21_144	Node	4r	3300404	300	348.6	1.88	1.2	90	62.2	8	4.2	Yes	81	NSCLC
AH	D01_20_023	Node	4R	3300190	99	107	1.88	1.86	29.7	1.104	4.2	5.3	Yes	82	Squamous cell carcinoma	Illumina	Agilent/Illumina	TSO
	D04_21_032	Node	7	3300277	65	93.1	1.92	1.65	26	19.072	8.3	6.3	Yes	84	Adenocarcinoma
AE	D04_21_023	Node	7	3300275	87	114.9	1.9	1.47	69.6	8.28	4.3	5.6	Yes	84	Squamous cell carcinoma	BGI	Agilent/Illumina	TSO
A	D03_19_038	Node	11R	3300109	28.6	37.7	1.88	0.732	5.72	4.464	7.3	6	Yes	85	Adenocarcinoma	Illumina	Agilent/Illumina	TSO
W	D01_18_009	Node	7	938378376	436	NA	NA	NA	17.4	DNA only	6.9	NA	Yes	85	NSCLC	BGI	Agilent/Illumina	TSO
	D04_21_099	Node	7	3300356	58	74.1	1.9	1.5	34.8	10.392	1.4	7	Yes	85	Squamous cell carcinoma
AF	D04_20_061	Node	11l	3300199	197	221.7	1.88	1.61	98.5	23.34	7.6	3.6	Yes	85	Squamous cell carcinoma	Illumina	Agilent/Illumina	TSO
AG	D02_19_072	Node	11R	3300150	37.8	46.2	2.01	1.68	15.12	4.16	6.1	5.5	Yes	86	Squamous cell carcinoma	Illumina	Agilent/Illumina	TSO
	D05_21_091	Node	7	3300349	25	36.4	1.91	0.72	10	0.64	7.2	NA	Yes	87	Adenocarcinoma
	D01_20_025	Node	7	3300192	33.6	35	1.9	1.03	10.08	0.564	6.7	3.4	Yes	87	NSCLC
AI	D01_19_043	7 contiguous with tumour mass	7	3300110	56	66.3	1.88	0.538	16.8	1.284	7.1	4.9	Yes	87	Squamous cell carcinoma	Illumina	Agilent/Illumina	TSO
V	D01_20_020	Node	7	3300188	57.2	65.3	1.92	1.15	17.16	10.872	8.1	7	Yes	87	NSCLC	Illumina	Agilent/Illumina	TSO
	D04_21_008	7 contiguous with tumour mass	7	3300252	464	609.2	1.87	2.21	139.2	55.008	7.6	4.7	Yes	87	Squamous cell carcinoma
	D04_21_071	Node	4r	3300334	29	44.6	1.89	0.46	5.8	4.384	7.3	6.4	Yes	88	Squamous cell carcinoma
B	D02_20_089	Node	11rs	3300256	30	47.2	1.81	1.06	6	4.04	8.4	8.1	Yes	88	Adenocarcinoma	BGI	Agilent/Illumina	TSO
AJ	D01_18_038	Node	7	3300048	49.3	58.5	1.88	1.48	9.86	1.968	6.7	5.7	Yes	88	Squamous cell carcinoma	Illumina	Agilent/Illumina	TSO
D	D01_19_011	Node	7	3300077	27.3	34.3	1.91	0.68	2.73	0.106	7	NA	Yes	89	Adenocarcinoma	Illumina	Agilent/Illumina	TSO
	D05_22_034	Node	7	3300437	49	66.5	1.71	0.89	19.6	0.96	NA	NA	Yes	89	Adenocarcinoma
	D05_22_045	Node	11l	3300446	35	48.1	1.87	0.92	7	1.568	8.5	5.2	Yes	90	Adenocarcinoma
	D05_21_080	Node	10r	3300345	20	28.6	1.95	0.95	4	1.24	6.2	7.1	Yes	90	Squamous cell carcinoma
	D02_19_065	Node	11L	3300134	30	45.05	2.06	0.96	3	6.448	8	3.9	Yes	92	NSCLC
	D01_21_104	Node	4R	3300359	52.4	66.3	1.87	1.51	15.72	18.132	8.5	7.1	Yes	92	NSCLC
	D04_21_012	11L contiguous with tumour mass	11l	3300257	90	130	1.89	1.77	9	0.576	1.4	NA	Yes	93	NSCLC
	D03_19_082	Node	4L	3300158	11.5	13.9	2.35	0.26	1.15	0.188	7.2	2.9	Yes	94	NSCLC
	D04_21_106	Node	4r	3300362	16.3	23	1.91	0.38	4.89	10.752	8.2	6.6	Yes	94	Squamous cell carcinoma
	D01_21_079	Node	7	3300332	179	220.4	1.88	1.93	53.7	3.432	4.3	6.9	Yes	94	Squamous cell carcinoma
U	D01_20_047	4l contiguous with tumour mass	4l	3300225	236	275.9	1.89	4.19	70.8	34.584	6.8	4.8	Yes	94	NSCLC	Illumina	Agilent/Illumina	TSO
AD	D06_21_006	Node	11rs	3300251	25	42.2	1.91	1.24	5	0.64	8.6	6.7	Yes	95	Adenocarcinoma	BGI	Agilent/Illumina	TSO
C	D02_19_033	11Lcontiguous wleft lower lobe mass	11l	3300105	34.4	40.6	1.88	1.342	6.88	0.144	8	2.5	Yes	95	Adenocarcinoma	Illumina	Agilent/Illumina	TSO
	D04_21_011	Node	2r	3300255	49	74.9	1.91	0.99	14.7	17.172	7.7	5.3	Yes	96	NSCLC
	D01_21_111	Node	11RS	3300369	79.2	88.2	1.87	0.5	23.76	6.12	6	3.1	Yes	98	Adenocarcinoma
