# Supplementary material for: Evaluation of Endobronchial Ultrasound-Guided Transbronchial Needle Aspiration (EBUS-TBNA) Samples from Advanced Non-Small Cell Lung Cancer for Whole Genome, Whole Exome and Comprehensive Panel Sequencing
Source: Cancers (Basel). 2024 Feb 15;16(4):785. doi: 10.3390/cancers16040785 (PMC10887389; doi:10.3390/cancers16040785)
Supplement: Supplementary file 1 [file cancers-16-00785-s001.zip › Table_S5.xlsx]

## Sheet: TMB
Table S5. Tumour Mutation Burden (TMB) estimations. In red values used in the manuscript. We also reported other approaches used to calculate TMB. Micrositelite instability is also reported (estimated using MSI sensor).
Patient	ID	Sample	Tumour type	SOC	WGS_Nonsyn_TMB	WGS_MSI_percent	WGS_MSI_Status	WES_Nonsyn_TMB	WES_MSI_percent	WES_MSI_Status	TSO500_TMB	TSO_Capture	TSO_TMB_included	TSO_MSI	TSO_MSI_Usable_Sites	TSO_MSI_Unstable_Sites	Qpure cellularity
C	D02_19_033	3300105	adeno	Tested	2.3	0.1	MS_L	1.97	0.45	MS_L	1.6	1.28	2	0.86	116	1	95.8866
AD	D06_21_006	3300251	squamous	Not tested	42.77	3.91	MS_H	37.67	2.24	MS_L	49.3	1.28	63	3.45	116	4	95.7414
U	D01_20_047	3300225	NSCLC	Tested	9.7	4.43	MS_H	8.4	4.03	MS_H	7.8	1.28	10	0.85	117	1	95.4003
D	D01_19_011	3300077	adeno	Not tested	12.4	0.7	MS_L	10.83	0.81	MS_L	14.9	1.28	19	2.48	121	3	89.3628
AJ	D01_18_038	3300048	squamous	Not tested	4.3	0.06	MS_L	3.33	0.31	MS_L	10.2	1.28	13	4.35	115	5	88.8233
B	D02_20_089	3300256	adeno	Tested	2.67	1.18	MS_L	2.37	1.45	MS_L	3.9	1.28	5	2.54	118	3	88.113
V	D01_20_020	3300188	NSCLC	Not tested	5.43	2.72	MS_L	4.83	2.35	MS_L	3.9	1.28	5	1.71	117	2	87.8348
AI	D01_19_043	3300110	squamous	Not tested	12.1	2.34	MS_L	9.7	2.44	MS_L	10.2	1.28	13	3.54	113	4	87.0091
AG	D02_19_072	3300150	squamous	Not tested	10.33	1.05	MS_L	9.03	1.37	MS_L	11.8	1.27	15	2.65	113	3	86.597
W	D01_18_009	938378376	NSCLC	Tested	15.53	0.07	MS_L	14.13	0.42	MS_L	13.8	1.16	16	0	72	0	85.8444
AF	D04_20_061	3300199	squamous	Not tested	14.5	0.84	MS_L	13.2	0.82	MS_L	15.7	1.28	20	0	119	0	85.7264
A	D03_19_038	3300109	adeno	Tested	3.3	0.91	MS_L	2.87	1.63	MS_L	4.7	1.28	6	1.71	117	2	85.5915
AE	D04_21_023	3300275	squamous	Not tested	6.67	0.29	MS_L	7.13	1.26	MS_L	4.8	1.25	6	3.09	97	3	84.8581
AH	D01_20_023	3300190	squamous	Not tested	9.57	1.84	MS_L	8.17	1.04	MS_L	7.8	1.28	10	3.54	113	4	82.3691
E	D04_21_007	3300271	adeno	Tested	3	0.53	MS_L	3.13	1.24	MS_L	7.8	1.28	10	1.75	114	2	78.0519
I	D01_21_042	3300289	adeno	Tested	6.17	0.37	MS_L	6.5	1.5	MS_L	6.3	1.28	8	0.88	114	1	76.2361
J	D01_21_039	3300288	adeno	Tested	1.83	0.01	MS_L	1.9	0.35	MS_L	4.7	1.28	6	2.59	116	3	75.2683
G	D03_21_015	3300259	adeno	Tested	5.43	0.24	MS_L	4.37	0.85	MS_L	9.4	1.28	12	0.84	119	1	72.1134
F	D04_20_072	3300234	adeno	Tested	1.6	1.17	MS_L	1.27	3.11	MS_L	4.7	1.27	6	4.35	46	2	71.4973
L	D01_20_024	3300191	adeno	Tested	3.37	1.06	MS_L	2.73	1.93	MS_L	4.7	1.28	6	3.36	119	4	70.4463
K	D01_21_036	3300285	adeno	Tested	1.33	0.17	MS_L	1.53	0.6	MS_L	7.8	1.28	10	0.88	114	1	67.2692
H	D02_19_034	3300106	adeno	Tested	2.33	0.15	MS_L	1.93	0.32	MS_L	6.3	1.28	8	0	120	0	60.5407
AM	D01_20_056	3300229	squamous	Not tested	13.3	0.02	MS_L	10.43	0.31	MS_L	5.5	1.28	7	3.45	116	4	59.3816
Z	D02_20_008	3300171	NSCLC	Tested	11.9	0.13	MS_L	10.33	0.46	MS_L	15.6	1.28	20	0	108	0	58.1705
N	D04_20_088	3300248	adeno	Tested	9.4	0.01	MS_L	8.4	0.67	MS_L	6.3	1.28	8	1.67	120	2	57.7818
AL	D04_20_055	3300197	squamous	Not tested	25.7	0.04	MS_L	20.03	0.25	MS_L	29.7	1.28	38	4.95	101	5	57.3599
P	D03_21_016	3300260	adeno	Tested	5.27	0.01	MS_L	6.2	0.15	MS_L	7.8	1.28	10	2.5	120	3	54.1137
M	D05_21_028	3300276	adeno	Tested	9.93	0.33	MS_L	8.47	0.47	MS_L	7.8	1.28	10	1.68	119	2	51.7526
O	D04_20_060	3300198	adeno	Tested	37.93	0.01	MS_L	30.73	0.1	MS_L	39.9	1.28	51	2.94	102	3	49.814
Y	D02_20_039	3300204	NSCLC	Tested	11.3	0.02	MS_L	8.87	0.32	MS_L	7.8	1.28	10	5.98	117	7	49.3489
Q	D01_20_085	3300246	adeno	Tested	18.63	0.01	MS_L	14.9	0.18	MS_L	21.9	1.28	28	1.77	113	2	48.8309
AK	D04_21_024	3300274	squamous	Not tested	5	0.04	MS_L	6.23	0.19	MS_L	6.3	1.28	8	1.65	121	2	45.9334
X	D04_20_066	3300232	NSCLC	Tested	3.97	0	MS_L	3.03	0.04	MS_L	6.3	1.28	8	2.61	115	3	40.1962
S	D05_20_076	3300238	adeno	Tested	11.4	0	MS_L	9.4	0.09	MS_L	20.3	1.28	26	4.17	120	5	38.2176
AN	D01_19_013	3300078	squamous	Not tested	3.67	0	MS_L	3.67	0.02	MS_L	7.8	1.28	10	2.48	121	3	35.0406
AC	D01_20_067	3300231	NSCLC	Not tested	2.57	0	MS_L	2.23	0.04	MS_L	3.9	1.28	5	2.52	119	3	34.7568
T	D01_20_057	3300230	adeno	NA	13.33	0	MS_L	10.63	0.05	MS_L	21.9	1.28	28	0.85	118	1	32.0185
AB	D01_21_031	3300283	NSCLC	NA	13.07	0	MS_L	8.3	0.01	MS_L	15.6	1.28	20	2.52	119	3	31.9472
R	D05_21_022	3300273	adeno	Tested	10.57	0	MS_L	7.53	0.1	MS_L	16.4	1.28	21	1.71	117	2	31.697
AA	D04_21_010	3300254	NSCLC	Tested	5.43	0	MS_L	3.77	0.16	MS_L	10.9	1.28	14	1.68	119	2	30.158
					non-syn /30Mb	MSIsensor		non-syn/30Mb	MSIsensor			Mb
