# Supplementary material for: Evaluation of Endobronchial Ultrasound-Guided Transbronchial Needle Aspiration (EBUS-TBNA) Samples from Advanced Non-Small Cell Lung Cancer for Whole Genome, Whole Exome and Comprehensive Panel Sequencing
Source: Cancers (Basel). 2024 Feb 15;16(4):785. doi: 10.3390/cancers16040785 (PMC10887389; doi:10.3390/cancers16040785)
Supplement: Supplementary file 1 [file cancers-16-00785-s001.zip › Table_S6.xlsx]

## Sheet: Assignment_Solution_Samples_Sta
Table S6. Number of mutations assigned to mutational signature, cosine similarity and correlation as reported by SigProfilerAssignment
Patient	ID	Sequencing	Total Mutations	Cosine Similarity	Correlation
A	D03_19_038	TSO500	21	0.753	0.697
AA	D02_20_008	TSO500	35	0.691	0.583
AB	D04_21_010	TSO500	31	0.899	0.886
AC	D01_21_031	TSO500	48	0.727	0.551
AD	D01_20_067	TSO500	11	0.656	0.619
AE	D06_21_006	TSO500	134	0.794	0.598
AF	D04_21_023	TSO500	28	0.545	0.391
AG	D04_20_061	TSO500	38	0.797	0.703
AH	D02_19_072	TSO500	25	0.715	0.639
AI	D01_20_023	TSO500	42	0.733	0.644
AJ	D01_19_043	TSO500	37	0.814	0.761
AK	D01_18_038	TSO500	39	0.743	0.624
AL	D04_21_024	TSO500	28	0.586	0.468
AM	D04_20_055	TSO500	79	0.956	0.944
AN	D01_20_056	TSO500	28	0.654	0.521
AO	D01_19_013	TSO500	37	0.712	0.567
B	D02_20_089	TSO500	15	0.617	0.555
C	D02_19_033	TSO500	13	0.687	0.634
D	D01_19_011	TSO500	49	0.746	0.604
E	D04_21_007	TSO500	21	0.605	0.489
F	D04_20_072	TSO500	16	0.663	0.594
G	D03_21_015	TSO500	26	0.665	0.554
I	D02_19_034	TSO500	21	0.607	0.532
J	D01_21_042	TSO500	30	0.667	0.515
K	D01_21_039	TSO500	12	0.475	0.347
L	D01_21_036	TSO500	37	0.668	0.55
M	D01_20_024	TSO500	24	0.509	0.276				median
N	D05_21_028	TSO500	28	0.684	0.58				#mutation	28
O	D04_20_088	TSO500	30	0.643	0.42					11
P	D04_20_060	TSO500	94	0.804	0.671					134
Q	D03_21_016	TSO500	20	0.756	0.705
R	D01_20_085	TSO500	49	0.62	0.32
S	D05_21_022	TSO500	27	0.799	0.749				Median Cosig	0.689
T	D05_20_076	TSO500	40	0.697	0.54				Median corr	0.5885
U	D01_20_057	TSO500	55	0.766	0.632
V	D01_20_047	TSO500	27	0.671	0.609				Min cosig	0.475
W	D01_20_020	TSO500	15	0.721	0.668				Min corr	0.276
X	D01_18_009	TSO500	37	0.733	0.638				Max Cosig	0.956
Y	D04_20_066	TSO500	22	0.622	0.493				Max corr	0.944
Z	D02_20_039	TSO500	25	0.531	0.351
A	D03_19_038	WES	174	0.942	0.92
AA	D02_20_008	WES	626	0.974	0.953
AB	D04_21_010	WES	222	0.934	0.881
AC	D01_21_031	WES	509	0.97	0.954
AD	D01_20_067	WES	127	0.857	0.743
AE	D06_21_006	WES	2273	0.974	0.954
AF	D04_21_023	WES	440	0.925	0.839
AG	D04_20_061	WES	751	0.965	0.929
AH	D02_19_072	WES	518	0.952	0.892
AI	D01_20_023	WES	498	0.938	0.875
AJ	D01_19_043	WES	596	0.962	0.925
AK	D01_18_038	WES	191	0.916	0.862
AL	D04_21_024	WES	393	0.952	0.924
AM	D04_20_055	WES	1226	0.984	0.978
AN	D01_20_056	WES	638	0.956	0.908
AO	D01_19_013	WES	205	0.868	0.752
B	D02_20_089	WES	147	0.829	0.743
C	D02_19_033	WES	116	0.873	0.857
D	D01_19_011	WES	635	0.947	0.875
E	D04_21_007	WES	166	0.892	0.835
F	D04_20_072	WES	107	0.934	0.908
G	D03_21_015	WES	247	0.957	0.932
I	D02_19_034	WES	122	0.892	0.839
J	D01_21_042	WES	393	0.947	0.884
K	D01_21_039	WES	111	0.889	0.815				median
L	D01_21_036	WES	86	0.775	0.623				#mutation	464
M	D01_20_024	WES	186	0.922	0.881				min	86
N	D05_21_028	WES	506	0.932	0.864				max	2273
O	D04_20_088	WES	508	0.959	0.927
P	D04_20_060	WES	1811	0.987	0.98
Q	D03_21_016	WES	380	0.96	0.919				Median Cosig	0.947
R	D01_20_085	WES	883	0.983	0.97				Median corr	0.899
S	D05_21_022	WES	488	0.964	0.935
T	D05_20_076	WES	537	0.961	0.925				Min cosig	0.775
U	D01_20_057	WES	617	0.936	0.847				Min corr	0.623
V	D01_20_047	WES	555	0.981	0.977				Max Cosig	0.987
W	D01_20_020	WES	274	0.956	0.933				Max corr	0.98
X	D01_18_009	WES	760	0.951	0.906
Y	D04_20_066	WES	177	0.916	0.86
Z	D02_20_039	WES	533	0.924	0.804
A	D03_19_038	WGS	9383	0.983	0.973
AA	D02_20_008	WGS	48111	0.994	0.986
AB	D04_21_010	WGS	21150	0.987	0.979
AC	D01_21_031	WGS	65005	0.982	0.974
AD	D01_20_067	WGS	8385	0.983	0.955
AE	D06_21_006	WGS	159853	0.99	0.979
AF	D04_21_023	WGS	32873	0.981	0.951
AG	D04_20_061	WGS	57240	0.984	0.967
AH	D02_19_072	WGS	43096	0.991	0.98
AI	D01_20_023	WGS	38042	0.994	0.986
AJ	D01_19_043	WGS	51986	0.991	0.98
AK	D01_18_038	WGS	16283	0.989	0.976
AL	D04_21_024	WGS	29910	0.99	0.982
AM	D04_20_055	WGS	87842	0.992	0.987
AN	D01_20_056	WGS	54134	0.988	0.973
AO	D01_19_013	WGS	17944	0.982	0.959
B	D02_20_089	WGS	9055	0.984	0.969
C	D02_19_033	WGS	7990	0.983	0.97
D	D01_19_011	WGS	52184	0.981	0.958
E	D04_21_007	WGS	11527	0.974	0.942
F	D04_20_072	WGS	6616	0.985	0.976
G	D03_21_015	WGS	19632	0.991	0.984
I	D02_19_034	WGS	9567	0.98	0.952
J	D01_21_042	WGS	37096	0.985	0.969
K	D01_21_039	WGS	7559	0.983	0.953
L	D01_21_036	WGS	5096	0.968	0.919				median
M	D01_20_024	WGS	15590	0.99	0.98				#mutation	35020
N	D05_21_028	WGS	43904	0.988	0.973				min	5096
O	D04_20_088	WGS	50307	0.985	0.972				max	159853
P	D04_20_060	WGS	154079	0.985	0.975
Q	D03_21_016	WGS	26004	0.99	0.977
R	D01_20_085	WGS	84991	0.991	0.984				Median Cosig	0.985
S	D05_21_022	WGS	39540	0.995	0.99				Median corr	0.9735
T	D05_20_076	WGS	44242	0.994	0.989
U	D01_20_057	WGS	63967	0.982	0.952				Min cosig	0.968
V	D01_20_047	WGS	32944	0.993	0.991				Min corr	0.919
W	D01_20_020	WGS	18461	0.985	0.972				Max Cosig	0.995
X	D01_18_009	WGS	65967	0.981	0.965				Max corr	0.991
Y	D04_20_066	WGS	16018	0.988	0.975
Z	D02_20_039	WGS	43918	0.978	0.937
